# Supplementary material for: Proteomic Analysis of Mesenchymal Stromal Cells Secretome in Comparison to Leukocyte- and Platelet-Rich Fibrin
Source: Int J Mol Sci. 2023 Aug 22;24(17):13057. doi: 10.3390/ijms241713057 (PMC10487446; doi:10.3390/ijms241713057)
Supplement: Supplementary file 1 [file ijms-24-13057-s001.zip]

Archive with 4 entries (4 files):
- ijms-2502623-supplementary.pdf
- Supplementary file S1.xlsx
- Supplementary file S2.xlsx
- Supplementary file S3.xlsx
